# Supplementary material for: A Nomogram for Preoperative Prediction of the Risk of Lymph Node Metastasis in Patients with Epithelial Ovarian Cancer
Source: Curr Oncol. 2023 Mar 13;30(3):3289–300. doi: 10.3390/curroncol30030250 (PMC10047242; doi:10.3390/curroncol30030250)
Supplement: Supplementary file 1 [file curroncol-30-00250-s001.zip]

Archive with 1 entries (1 files):
- curroncol-2226852-supplementary.pdf
